# Supplementary material for: The correlation between humoral immune responses and severity of clinical symptoms in COVID-19 patients
Source: Epidemiol Infect. 2023 Sep 11;151:e158. doi: 10.1017/S0950268823001437 (PMC10548535; doi:10.1017/S0950268823001437)
Supplement: Akbarian et al. supplementary material [file S0950268823001437sup001.xlsx]

## Sheet: Sheet1
			Group A											Group B												Group C
								First sampling		Second sampling		Third sampling								First sampling		Second sampling		Third sampling								First sampling		Second sampling		Third sampling
		Patients #	Age (Year)	Gender	Respiratory support	Hospitalization		IgG	IgM	IgG	IgM	IgG	IgM	Patients #	Age (Year)	Gender	Respiratory support	Hospitalization		IgG	IgM	IgG	IgM	IgG	IgM	Patients #	Age (Year)	Gender	Respiratory support	Hospitalization		IgG	IgM	IgG	IgM	IgG	IgM
		1	28	M	N	N		6.7	0.2	4.6	1.2	2.5	0.2	1	25	F	N	N		4.2	0.1	1.5	0.3	1.2	0.09	1	24	F	N	N		5.1	0.04	0.7	0.1	0.4	0.09
		2	27	M	N	N		1.4	0.08	0.4	0.08	0.4	0.07	2	28	M	N	N		1.5	0.3	0.8	0.4	0.3	0.1	2	24	F	N	N		7.7	3.4	10.4	0.3	7	0.08
		3	26	M	N	N		0.8	0.06	0.5	0.07	0.3	0.07	3	39	F	N	N		0.8	0.1	0.3	0.1	0.1	0.05	3	27	M	N	Y		11	1.9	8.5	1.7	5.8	1.6
		4	40	M	N	N		1.1	0.1	1	0.08	0.9	0.06	4	45	F	N	Y		5.7	0.04	4.1	0.5	4.4	0.1	4	27	F	N	N		6.1	0.04	0.1	0.07	0.2	0.04
		5	44	M	N	N		2.5	0.3	0.2	0.2	0.4	0.1	5	54	F	Y	N		6.5	0.7	2.4	0.5	1.1	0.4	5	45	F	Y	Y		9.4	1.7	8.7	0.7	6.8	0.3
		6	30	M	N	N		0.4	0.07	0.3	0.1	0.2	0.05	6	43	M	Y	Y		15.3	0.7	12.1	0.6	8.9	0.8	6	50	F	Y	Y		9.6	1.5	9.6	3.9	6.9	2.3
		7	57	F	Y	Y		7.8	0.2	5.1	1.5	4.4	0.1	7	30	F	N	N		0.2	0.2	0.2	0.1	0.2	0.08	7	37	F	N	N		4.1	0.5	1.5	0.1	0.4	0.06
		8	37	M	N	N		2.7	0.09	2	0.08	1	0.1	8	39	F	N	N		12.1	4	10.8	3.7	8.7	0.9	8	45	F	N	Y		9.8	0.7	7	0.6	5	0.6
		9	27	M	N	N		0.1	0.08	0.2	0.1	0.1	0.05	9	52	F	Y	Y		11.1	0.3	8	0.2	5.1	0.1	9	45	F	N	N		0.2	0.2	0.3	0.5	0.3	0.1
		10	44	F	N	N		0.1	0.04	0.2	0.06	0.2	0.05	10	42	F	N	N		1.1	0.07	0.1	0.3	0.1	0.09	10	33	F	N	N		4.2	0.07	0.7	0.2	0.4	0.06
		11	53	F	N	Y		6.9	0.5	2.5	1.9	1	0.3	11	36	F	N	N		1.4	0.05	0.8	0.08	0.3	0.05	11	45	F	Y	Y		11.8	0.3	7.3	0.3	2.9	0.2
		12	38	F	N	N		0.2	0.09	0.7	0.2	14.3	3	12	53	F	N	Y		6.1	0.3	3.9	0.3	2.7	0.3	12	43	F	N	N		6	2.1	2.8	2	1.8	1.2
		13	31	F	N	N		0.3	0.1	0.4	0.3	0.1	0.2	13	34	F	N	N		6.1	0.05	0.3	0.1	0.2	0.05	13	43	M	Y	Y		5	0.5	6.4	0.7	2.7	0.2
		14	35	F	N	N		1.1	0.08	0.7	0.1	0.4	0.1	14	28	F	N	N		6	0.6	5.2	0.8	3.5	0.5	14	28	F	N	N		0.7	0.05	0.5	0.2	0.3	0.05
		15	38	F	N	N		2.3	0.5	0.9	0.4	0.8	0.4	15	25	F	N	N		8.9	2.7	6.6	0.9	5	0.8	15	44	M	Y	Y		10	0.8	9.8	0.8	6.4	0.8
		16	26	F	N	N		0.2	0.3	0.2	0.2	0.1	0.1	16	24	M	N	N		2.7	0.2	4	0.06	3	0.1	16	40	F	Y	N		7.6	0.3	7.4	0.6	4.5	0.1
		17	29	F	N	N		2	0.9	2.1	1.1	3.3	1.4	17	48	F	N	Y		7.5	2	3.7	2	2.1	0.5	17	40	F	N	Y		8.8	0.4	4.5	0.1	2.3	0.06
		18	37	F	N	N		0.2	0.08	2.7	0.09	2.6	0.1	18	34	M	N	N		3.4	0.4	3.9	0.01	2	0.01	18	39	F	N	N		2.8	0.3	1.7	0.4	0.4	0.3
		19	53	F	Y	Y		4.6	0.3	1.2	1.5	0.9	0.2	19	44	F	Y	Y		8.4	2.6	5	0.4	3.9	2.1	19	45	F	N	Y		11.3	0.2	8.2	0.4	6	0.1
		20	30	F	N	N		3.5	0.1	1.9	0.4	1.1	0.4	20	33	F	N	N		4.8	0.05	3.6	0.08	2.7	0.07	20	40	F	N	N		7.8	1.8	5	2	2.2	0.5
		21	26	F	N	N		2	0.04	1.2	0.2	1	0.2	21	43	F	N	N		3.9	0.06	3.7	0.05	2.9	0.05	21	42	F	Y	Y		10.2	1.9	7.2	1.2	4.1	1.1
		22	32	F	N	N		2.5	0.7	1.1	0.6	0.4	0.2	22	36	F	N	N		6	0.6	5.1	1.5	3	1.5	22	34	F	N	N		5.1	0.05	3.4	0.01	2.3	0.01
		23	23	F	N	N		1.4	0.3	1.1	0.9	0.4	0.5	23	40	F	N	N		5.8	0.8	4.2	0.7	2	0.4	23	28	F	N	Y		11.8	2.4	8.4	3	2.4	2.2
		24	28	F	N	N		1.1	0.8	0.4	0.8	0.3	0.7	24	41	M	N	N		4.4	0.5	3.5	0.9	1.4	0.9	24	33	F	N	N		5.7	0.06	3.4	0.07	2	0.08
		25	49	M	Y	Y		4.8	5.9	3.6	6.2	1.9	5	25	39	F	N	Y		8	2.5	5.9	2.4	3.2	2.1	25	50	M	Y	Y		10.3	2.1	7.9	0.5	5	0.5
		26	38	M	N	N		2.4	0.8	1.7	0.6	1.7	0.6	26	28	M	N	N		4	0.1	3.9	0.2	2.9	0.2	26	25	M	N	N		6	0.08	4.2	0.1	3	0.1
		27	26	F	N	N		2.8	0.09	1.8	0.1	1.8	0.07	27	42	M	N	N		5	0.3	4	0.04	2.2	0.01	27	29	M	N	N		6.2	0.8	3.8	1.1	2.8	0.7
		28	31	M	N	N		3	0.9	1.3	0.9	0.8	0.2	28	33	M	N	N		6.1	0.1	3.4	0.2	2.4	0.1	28	30	M	N	Y		8.1	2.7	5.1	1.4	2.9	1.1
		29	44	F	N	Y		5.1	0.75	1.9	1	2	1.8	29	44	F	N	N		5.5	0.3	4.1	0.05	2.5	0.06	29	45	M	Y	Y		10.6	1.9	6.9	0.2	3.9	0.01
		30	46	F	N	N		2.9	0.6	2	0.5	0.6	1	30	26	F	N	N		5.2	0.1	3.8	0.2	2.9	0.1	30	48	M	N	Y		8.9	1	4.7	1.5	2.5	0.5
		31	46	F	N	N		3.7	0.5	1.8	0.7	1.8	0.04	31	49	F	N	N		2.1	0.4	1.9	0.03	1.8	0.02	31	27	F	N	N		6	0.06	4.1	0.03	2.4	0.02
		32	31	F	N	N		3.1	0.6	1.9	0.6	2.3	0.09	32	53	F	Y	Y		9.1	2.3	6.8	2	5.2	1.9	32	24	F	N	N		6.5	0.7	3.1	0.04	2.7	0.02
		33	39	F	N	N		2.6	0.9	1.6	0.7	1.9	0.6	33	25	F	N	N		2.9	0.06	2.5	0.01	1.2	0.01	33	44	F	Y	Y		8.7	2.6	6.2	0.02	3.6	0.9
		34	29	F	N	N		2.5	0.07	2	0.02	1.7	0.03	34	23	F	N	N		1.5	0.4	1.2	0.7	1	0.1	34	26	F	N	N		6	0.3	3.1	0.3	1.4	0.1
		35	28	F	N	N		2.9	1.1	1.7	0.5	1.1	0.4	35	52	F	N	Y		5.6	0.2	4.8	0.1	3.5	0.2	35	46	F	Y	Y		8	1.3	6.1	0.1	3.7	0.1
		36	51	F	N	Y		4.8	0.7	2.7	1.5	2.1	1.2	36	52	F	N	Y		6.8	0.1	4.5	0.9	3.4	0.3	36	55	F	N	Y		7.1	0.3	4.9	0.3	3.5	0.9
		37	47	F	N	N		2.4	1.2	2.1	0.4	1.8	0.04	37	27	F	N	N		4.1	0.8	3.5	0.8	1.9	0.2	37	23	F	N	N		5.2	0.07	3.1	0.07	1.8	0.06
		38	26	F	N	N		2.7	1.3	2.1	0.2	1.5	0.05	38	25	F	N	N		3.4	0.7	2.8	0.6	2.1	0.01	38	53	F	Y	Y		8.1	0.5	5.2	0.5	3	0.5
		39	51	F	N	N		2.8	0.7	1.9	0.5	1.4	0.8													39	26	F	N	N		5.8	0.1	3.4	0.3	2	0.3
		40	49	F	N	N		2.7	1.6	1.8	0.6	1.9	0.6													40	52	F	Y	Y		7.6	0.2	4.8	1.2	3.6	1
		41	30	F	N	N		2.6	1.1	2	0.9	1.8	0.9													41	22	F	N	N		5.6	0.06	3.3	1.2	1	0.9
		42	44	F	N	N		2.9	1.3	2	0.8	1.5	0.7													42	42	F	N	N		5.7	0.8	2	0.8	2	0.6
		43	28	F	N	N		3.2	1.5	2.3	0.2	1.9	1.6													43	38	F	N	Y		8.4	1.1	4.1	0.9	3	0.3
		44	50	F	N	Y		2.9	1.4	2.1	1.9	1.6	1.8													44	44	F	Y	Y		9	0.8	5.2	0.6	4	0.1
		45	49	F	N	N		3.4	0.7	2.1	0.1	1.9	0.8													45	34	F	N	Y		7.5	0.7	5	0.3	2.8	0.03
		46	26	F	N	N		2.6	0.9	1.7	0.6	1.5	0.08
		47	24	F	N	N		3	1.1	2	0.6	0.9	0.04
		48	30	F	N	N		2.8	1.6	1.6	1.2	1.4	1
		49	51	F	N	Y		4.9	1.4	3	1.8	2.1	1.9
		50	28	F	N	N		1.2	0.8	0.8	0.4	0.6	0.6
		51	36	F	N	N		1.5	0.9	1	0.6	0.8	0.3
